# Supplementary material for: Synthesis of 4′-Substituted Carbocyclic Uracil Derivatives and Their Monophosphate Prodrugs as Potential Antiviral Agents
Source: Viruses. 2023 Feb 16;15(2):544. doi: 10.3390/v15020544 (PMC9962574; doi:10.3390/v15020544)
Supplement: Supplementary file 1 [file viruses-15-00544-s001.zip]

Archive with 1 entries (1 files):
- viruses-2212255-supplementary.pdf
